# Supplementary material for: Testing of microsatellite multiplexes for individual identification of Cape Parrots (Poicephalus robustus): paternity testing and monitoring trade
Source: PeerJ. 2017 Mar 21;5:e2900. doi: 10.7717/peerj.2900 (PMC5363265; doi:10.7717/peerj.2900)
Supplement: Supplemental Information 1 [file peerj-05-2900-s001.xlsx]

## Sheet: Sup Table 1_Sample list
Supplementary Table 1. Sample identification and origins of all captive specimens used in the current study. The number of sampes sourced from each breeding facility is listed below.
Received specimen ID:	ID from current study:	Captive bred (CB) or Wild born (WB)	Breeding facility (BF):
L+T 138	Cap01	CB	BF1
L+T 156	Cap02	CB	BF1
L+T 157	Cap03	CB	BF1
L+T 402	Cap04	CB	BF1
08 WAH 17 ZA-0	Cap05	CB	BF2
WAH 35	Cap06	CB	BF2
WAH 36	Cap07	CB	BF2
WAH 20	Cap08	CB	BF2
20 WAH 10	Cap09	CB	BF2
43671B7C54	Cap10	CB	BF6
None	Cap11	CB	BF3
None	Cap12	CB	BF3
None	Cap13	CB	BF3
3155	Cap14	CB	BF4
3907	Cap15	CB	BF4
4029	Cap16	CB	BF4
4020	Cap17	CB	BF4
4835	Cap18	CB	BF4
3157	Cap19	CB	BF4
10 WAH 25	Cap20	CB	BF2
22343	Cap21	CB	BF5
22345	Cap22	CB	BF5
22346	Cap23	CB	BF5
24382	Cap24	CB	BF5
435A0F1075	Cap25	CB	BF6
433F1C6B2D	Cap26	CB	BF6
43592F1837	Cap27	CB	BF6
442F10027B	Cap28	CB	BF6
43681A3B71	Cap29	CB	BF6
06 WAH 47	F1	CB	BF2
GT 984	F2	CB	BF2
04 WAH 48	F3	CB	BF2
L+T 112 ZA-0	F5	CB	BF2
08 WAH 19 ZA-0	F6	CB	BF2
46047A4221	F7	CB	BF2
48681A2352	F8	CB	BF2
000102FFF7	F9	CB	BF2
500C596124	F10	WB	BF2
0001D23107	F11	CB	BF2
4359237E38	F15	WB	BF2
03 WAH 7	M1	CB	BF2
CPWG	M2	WB	BF2
97 LZ 3	M3	CB	BF2
WAH 45	M5	CB	BF2
00-0124-A357	M6	CB	BF2
00-01D2-F647	M7	CB	BF2
02 WAH 01	M8	CB	BF2
4356475761	M10	WB	BF1
0001245B22	M11	CB	BF2
00-01D1-F720	M12	CB	BF2
43670C6372	M15	WB	BF2
13 WAH 10	O1i	CB	BF2
13 WAH 11	O1ii	CB	BF2
13 WAH 39	O1iii	CB	BF2
13 WAH 41	O1iv	CB	BF2
L+T 172	O2i	CB	BF2
L+T 174	O2ii	CB	BF2
13 WAH 4	O3i	CB	BF2
13 WAH 5	O3ii	CB	BF2
Chick of 03 WAH 07	O4i	CB	BF2
14 WAH 5	O5i	CB	BF2
14 WAH 6	O5ii	CB	BF2
14 WAH 7	O5iii	CB	BF2
14 WAH 10	O6i	CB	BF2
14 WAH 11	O6ii	CB	BF2
14 WAH 18	O6iii	CB	BF2
11 WAH 38	O7i	CB	BF2
13 WAH 44	O7ii	CB	BF2
13 WAH 45	O7iii	CB	BF2
15 WAH 1	O8i	CB	BF2
02 WAH 11	O9i	CB	BF2
02 WAH 20	O9ii	CB	BF2
WAH 15	O9iii	CB	BF2
WAH 32	O10i	CB	BF2
WAH 39	O11i	CB	BF2
WAH 40	O11ii	CB	BF2
Breeding facility (BF):	Number of specimens:	% contribution to data set:
BF1	5	6.57895
BF2	52	68.4211
BF3	3	3.94737
BF4	6	7.89474
BF5	4	5.26316
BF6	6	7.89474
