# Supplementary material for: Testing of microsatellite multiplexes for individual identification of Cape Parrots (Poicephalus robustus): paternity testing and monitoring trade
Source: PeerJ. 2017 Mar 21;5:e2900. doi: 10.7717/peerj.2900 (PMC5363265; doi:10.7717/peerj.2900)
Supplement: Supplemental Information 2 [file peerj-05-2900-s002.xlsx]

## Sheet: Sheet1
Supplementary Table 2. The eight microsatellite panels used in the current study. Each panel's polimorphic information content (PIC) and combined probability of identity (PIDcom) is provided.
Locus rank:	16 locus panel:	15 locus panel:	14 locus panel:	13 locus panel:	12 locus panel:	11 locus panel:	10 locus panel:	9 locus panel:
1	Prob17	Prob17	Prob17	Prob17	Prob17	Prob17	Prob17	Prob17
2	Prob31	Prob31	Prob31	Prob31	Prob31	Prob31	Prob31	Prob31
3	Prob26	Prob26	Prob26	Prob26	Prob26	Prob26	Prob26	Prob26
4	Prob30	Prob30	Prob30	Prob30	Prob30	Prob30	Prob30	Prob30
5	Prob23	Prob23	Prob23	Prob23	Prob23	Prob23	Prob23	Prob23
6	Prob25	Prob25	Prob25	Prob25	Prob25	Prob25	Prob25	Prob25
7	Prob18	Prob18	Prob18	Prob18	Prob18	Prob18	Prob18	Prob18
8	Prob06	Prob06	Prob06	Prob06	Prob06	Prob06	Prob06	Prob06
9	Prob09	Prob09	Prob09	Prob09	Prob09	Prob09	Prob09	Prob09
10	Prob15	Prob15	Prob15	Prob15	Prob15	Prob15	Prob15
11	Prob01	Prob01	Prob01	Prob01	Prob01	Prob01
12	Prob29	Prob29	Prob29	Prob29	Prob29
13	Prob34	Prob34	Prob34	Prob34
14	Prob28	Prob28	Prob28
15	Prob35	Prob35
16	Prob36
Polymorphic information content (PIC):	0.581	0.605	0.63	0.642	0.663	0.686	0.698	0.703
Combined probability of identity (PIDcom):	1.83053e-13	3.09622e-13	5.42983e-13	1.96439e-12	5.35353e-12	1.61201e-11	7.31057e-11	5.68007e-10
