# Supplementary material for: Testing of microsatellite multiplexes for individual identification of Cape Parrots (Poicephalus robustus): paternity testing and monitoring trade
Source: PeerJ. 2017 Mar 21;5:e2900. doi: 10.7717/peerj.2900 (PMC5363265; doi:10.7717/peerj.2900)
Supplement: Supplemental Information 3 [file peerj-05-2900-s003.xlsx]

## Sheet: Sheet1
Supplementary Table 3. The the parentage assignment success rates for all parentage assignments performed in the current study. Standard error (SE) values are provided in parentheses.
	16 loci	15 loci	14 loci	13 loci	12 loci	11 loci	10 loci	9 loci
% parent pairs correctly assigned (probability > 0.75):	83.87	83.87	83.87	83.87	83.87	83.87	83.87	70.97
Mean probability:	0.997 (0.001)	0.987 (0.005)	0.993 (0.002)	0.993 (0.002)	0.985 (0.006)	0.995 (0.002)	0.953 (0.021)	0.977 (0.011)
% sires correctly assigned (>0,75):	81.58	81.58	81.58	81.58	81.58	81.58	84.21	73.68
Mean probability:	0.997 (0.001)	0.988 (0.004)	0.994 (0.002)	0.995 (0.002)	0.985 (0.005)	0.994 (0.001)	0.946 (0.018)	0.965 (0.010)
% dams correctly assigned (>0,75)	100	100	100	100	100	100	100	96.77
Mean probability:	0.997 (0.001)	0.997 (0.001)	0.996 (0.001)	0.996 (0.001)	0.997 (0.001)	0.997 (0.001)	0.981 (0.008)	0.984 (0.007)
